# Supplementary material for: The Occurrence and Co-Occurrence of Regulated, Emerging, and Masked Mycotoxins in Rice Bran and Maize from Southeast Asia
Source: Toxins (Basel). 2022 Aug 19;14(8):567. doi: 10.3390/toxins14080567 (PMC9412313; doi:10.3390/toxins14080567)
Supplement: Supplementary file 1 [file toxins-14-00567-s001.zip]

Archive with 1 entries (1 files):
- toxins-1860175-supplementary.pdf
